# Supplementary material for: Recyclable Magnetic Iron Immobilized onto Chitosan with Bridging Cu Ion for the Enhanced Adsorption of Methyl Orange
Source: Molecules. 2023 Mar 2;28(5):2307. doi: 10.3390/molecules28052307 (PMC10005193; doi:10.3390/molecules28052307)
Supplement: Supplementary file 1 [file molecules-28-02307-s001.zip]

Archive with 1 entries (1 files):
- molecules-2210012-supplementary.pdf
